# Supplementary material for: Selective Constraints on Amino Acids Estimated by a Mechanistic Codon Substitution Model with Multiple Nucleotide Changes
Source: PLoS One. 2011 Mar 18;6(3):e17244. doi: 10.1371/journal.pone.0017244 (PMC3060808; doi:10.1371/journal.pone.0017244)
Supplement: Data S1 — A computer-readable dataset of the ML estimates of parameters in the ML-200 for KHG, and the ML-91 and the ML-91+ for LG, WAG, and JTT as well as the EI. (TXT) [file pone.0017244.s002.txt]

#	EI-11_JTT	KHG-ML199-0	LG-ML91-0 LG-ML91+-0	LG-ML94-0 LG-ML94+-0	WAG-ML91-0 WAG-ML91+-0	WAG-ML94-0 WAG-ML94+-0	JTT-ML91-0 JTT-ML91+-0	JTT-ML94-0 JTT-ML94+-0
#
# I_KL            0.00126178  0.00269946  0.00002771 0.00000213  0.00002335 0.00000188  0.00001903 0.00000449  0.00001438 0.00000393  0.00000638 0.00000083  0.00000613 0.00000080
#
(-w_0)            -0.0000000  -0.0000000  -0.0000000 -0.0000000  -0.0000000 -0.0000000  -0.0000000 -0.0000000  -0.0000000 -0.0000000  -0.0000000 -0.0000000  -0.0000000 -0.0000000
(1/beta)           2.5958275   1.0000000   1.0000000  1.0000000   1.0000000  1.0000000   1.0000000  1.0000000   1.0000000  1.0000000   1.0000000  1.0000000   1.0000000  1.0000000
m_[tc][ag]         0.3078495   0.9387666   1.0763210  1.0763210   1.1888490  1.1888490   1.2805290  1.2805290   1.2949580  1.2949580   0.6369374  0.6369374   0.6616721  0.6616721
m_tc_ag/m_[tc][ag] 2.2155350   0.8432368   1.8545200  1.8545200   1.8149640  1.8149640   1.6972180  1.6972180   1.6862480  1.6862480   1.5705020  1.5705020   1.5924600  1.5924600
m_ag/m_tc_ag       1.0102200   0.9451794   1.2281100  1.2281100   1.2107780  1.2107780   1.3150960  1.3150960   1.3072160  1.3072160   1.1374390  1.1374390   1.1479420  1.1479420
m_ta/m_[tc][ag]    1.0657290   1.5153360   0.6763339  0.6763339   0.6818168  0.6818168   0.7910599  0.7910599   0.7843925  0.7843925   0.7285875  0.7285875   0.7296063  0.7296063
m_tg/m_[tc][ag]    1.0854990   0.5539979   1.0699980  1.0699980   1.0663250  1.0663250   1.0432500  1.0432500   1.0124470  1.0124470   0.9400526  0.9400526   0.9495000  0.9495000
m_ca/m_[tc][ag]    0.8908310   0.5730197   1.2788920  1.2788920   1.2528300  1.2528300   1.2289290  1.2289290   1.2289800  1.2289800   1.1886330  1.1886330   1.1838530  1.1838530
f_t+a              0.5648787   0.4969670   0.3881478  0.3881478   0.4034078  0.4034078   0.3667096  0.3667096   0.3919012  0.3919012   0.4586415  0.4586415   0.4457170  0.4457170
f_t/f_t+a          0.5250213   0.5129941   0.4503492  0.4503492   0.4391425  0.4391425   0.5873626  0.5873626   0.5127308  0.5127308   0.5009841  0.5009841   0.5220721  0.5220721
f_c/f_c+g          0.4502643   0.4702287   0.4270798  0.4270798   0.3830889  0.3830889   0.4787167  0.4787167   0.4709323  0.4709323   0.4291334  0.4291334   0.4364637  0.4364637
fusage_t+a         0.5000000   0.0000000   0.5000000  0.5000000   0.4471778  0.4471778   0.5000000  0.5000000   0.2209561  0.2209561   0.5000000  0.5000000   0.4825816  0.4825816
fu_t/fu_t+a        0.5000000   0.0000000   0.5000000  0.5000000   0.5545682  0.5545682   0.5000000  0.5000000   0.4286586  0.4286586   0.5000000  0.5000000   0.4906058  0.4906058
fu_c/fu_c+g        0.5000000   0.0000000   0.5000000  0.5000000   0.2490780  0.2490780   0.5000000  0.5000000   0.3059188  0.3059188   0.5000000  0.5000000   0.5580290  0.5580290
sigma              0.9176077   0.0000000   0.4154957  0.4154957   0.3950237  0.3950237   0.9050965  0.9050965   0.8396905  0.8396905   0.7382716  0.7382716   0.7402412  0.7402412
#
#			- w(i,j) estimated
#
  0 R A 2          5.2687290   2.2006680   2.2558470  2.3044950   2.4961110  2.6170440   1.9873510  1.8214800   2.1742740  1.9709920   1.3768930  1.4672990   1.4403460  1.5157810
  1 N A 2          2.4535970   1.5161500   4.0622800  3.9822570   4.1421140  4.0560220   2.8442670  3.0988500   2.9764530  3.1347960   2.2044960  2.1405590   2.2830890  2.2428400
  2 N R 2          2.9414520   1.5691640   2.9409000  2.7733650   3.0615170  2.8949820   3.9570150  3.3820270   2.9764530  3.1602430   3.5526300  3.4807030   3.6441770  3.5556470
  3 D A 1          3.1094980   2.7316690   3.3444440  3.3444440   3.3327440  3.3327440   2.1201340  2.1201340   2.2160680  2.2160680   2.3707010  2.3707010   2.3883460  2.3883460
  4 D R 2          4.0808340   2.4178070   4.0622800  4.5007020   4.1421140  4.6424010  12.8701100  5.8633520  13.9821800  5.7174130   3.5526300  3.6009490   3.6441770  3.7192790
  5 D N 1          0.6500640   1.6597750   2.0579030  2.0579030   2.1538860  2.1538860   1.3900140  1.3900140   1.3507090  1.3507090   1.4610830  1.4610830   1.5487120  1.5487120
  6 C A 2          1.7548560   0.7810992   0.3895090  0.1771461   0.5503590  0.3431321   0.5995390  0.6092240   0.6703750  0.6891931   1.3768930  1.1565020   1.4403460  1.2323730
  7 C R 1          6.9686290   3.5362960   2.7700270  2.7700270   2.6226830  2.6226830   2.1210220  2.1210220   2.2521340  2.2521340   1.9410540  1.9410540   2.0187050  2.0187050
  8 C N 2          4.2748970   2.9059470   2.9409000  2.6135440   3.0615170  2.8828770   2.8442670  3.2784460   3.9996650  3.5087240   2.7922170  2.7902200   2.8613730  2.8168360
  9 C D 2          5.2671800   3.3143190   6.8018790  6.1782770   6.8543070  6.4470070  12.8701100 21.5135000  13.9821800 21.3150100   3.5526300  4.2133470   3.6441770  4.2569520
 10 Q A 2          3.0973650   1.0053250   1.4083130  1.2997610   1.5396280  1.4932750   1.3185730  1.1395460   1.4767420  1.3392280   1.3768930  1.2877500   1.4403460  1.3417350
 11 Q R 1          2.0837170   1.1678880   1.9076200  1.9076200   1.9622190  1.9622190   1.2676180  1.2676180   1.4477910  1.4477910   1.3714940  1.3714940   1.4325170  1.4325170
 12 Q N 2          1.0145840   1.1162770   1.4083130  1.5463120   1.5396280  1.5951980   1.3185730  1.5068570   1.4767420  1.4552540   2.2044960  1.9240050   2.2830890  2.0475750
 13 Q D 2          1.6623180   2.5244710   2.9409000  2.8269860   3.0615170  2.9100140   3.9570150  4.2034050   3.9996650  4.2614900   2.7922170  2.9089000   2.8613730  3.0185830
 14 Q C 3          4.8206760   2.0936720   6.8018790  5.0588550   6.8543070  5.2885600   3.9570150  4.8038320  13.9821800  5.1931750   3.5526300  3.6315260   3.6441770  3.7309050
 15 E A 1          4.0015850   1.9692960   2.2117040  2.2117040   2.2358740  2.2358740   1.3184850  1.3184850   1.4998560  1.4998560   1.9761920  1.9761920   1.9882100  1.9882100
 16 E R 2          3.3781410   1.4083730   4.0622800  3.7834170   4.1421140  3.9790640   3.9570150  4.5637380   3.9996650  4.4330150   3.5526300  3.4863260   3.6441770  3.5314060
 17 E N 2          1.1802760   2.0734080   4.0622800  3.6476930   4.1421140  3.6663460   3.9570150  3.4643200   3.9996650  3.3924340   3.5526300  3.6472870   3.6441770  3.7890260
 18 E D 1          1.0376120   2.1871200   1.1256170  1.1256170   1.0445400  1.0445400   0.6089351  0.6089351   0.5665592  0.5665592   0.7875689  0.7875689   0.8689331  0.8689331
 19 E C 3          6.4436160   3.4489480   6.8018790 20.3912600   6.8543070 21.1013500  12.8701100 20.3859300  13.9821800 20.8489400   3.5526300  3.5844690   3.6441770  3.7110220
 20 E Q 1          0.7620410   2.1291610   1.3962280  1.3962280   1.3142550  1.3142550   0.8559938  0.8559938   0.6214053  0.6214053   1.4869550  1.4869550   1.6117160  1.6117160
 21 G A 1          1.4172600   2.6483870   1.2604150  1.2604150   1.3104860  1.3104860   1.1442360  1.1442360   1.3724580  1.3724580   1.4580460  1.4580460   1.4753170  1.4753170
 22 G R 1          5.5252280   3.6103810   3.3853420  3.3853420   3.5262700  3.5262700   2.5686430  2.5686430   2.6917260  2.6917260   1.8863850  1.8863850   1.8895370  1.8895370
 23 G N 2          2.4876900   0.8240094   2.2558470  2.3685240   2.4961110  2.4297260   1.9873510  2.1477220   2.1742740  2.1667220   2.2044960  2.1471880   2.2830890  2.2877350
 24 G D 1          2.7126750   2.7424330   3.0808760  3.0808760   3.0340950  3.0340950   2.5334730  2.5334730   2.5878430  2.5878430   2.3344020  2.3344020   2.3823290  2.3823290
 25 G C 1          3.5590810   3.2714870   2.7354780  2.7354780   2.7334220  2.7334220   2.9679740  2.9679740   3.0196140  3.0196140   2.6134800  2.6134800   2.6428820  2.6428820
 26 G Q 2          3.4003930   2.2077260   2.9409000  3.3409670   3.0615170  3.5129420   2.8442670  3.0675140   2.9764530  3.2430530   2.7922170  3.0039140   2.8613730  3.0848330
 27 G E 1          3.8640540   3.0944740   4.0503340  4.0503340   4.0512240  4.0512240   3.2701670  3.2701670   3.4326630  3.4326630   2.4373340  2.4373340   2.4762760  2.4762760
 28 H A 2          3.3561750   1.9976800   2.2558470  2.4281840   2.4961110  2.5701300   1.9873510  2.2827510   2.1742740  2.3845220   2.7922170  2.7479560   2.8613730  2.8106180
 29 H R 1          1.6072440   1.7070310   1.9316240  1.9316240   1.9147030  1.9147030   1.2692190  1.2692190   1.4651340  1.4651340   1.2170390  1.2170390   1.3012390  1.3012390
 30 H N 1          1.7248590   1.5506470   1.5915290  1.5915290   1.7037810  1.7037810   1.1564420  1.1564420   1.1400590  1.1400590   1.3726940  1.3726940   1.4338920  1.4338920
 31 H D 1          2.7673550   3.5076490   3.0522540  3.0522540   3.2002410  3.2002410   2.7527190  2.7527190   2.7259270  2.7259270   2.9007270  2.9007270   2.9560210  2.9560210
 32 H C 2          4.2136240   1.9075600   2.9409000  3.1306330   3.0615170  3.3844350   3.9570150  3.5225380   3.9996650  3.7172950   2.2044960  2.1341110   2.2830890  2.1809590
 33 H Q 1          0.7844130   2.4322530   1.4617040  1.4617040   1.5709210  1.5709210   1.0738040  1.0738040   1.0764930  1.0764930   1.3536620  1.3536620   1.4061290  1.4061290
 34 H E 2          2.0470310   2.9278900   2.9409000  2.9378380   3.0615170  3.0235010   2.8442670  2.9225760   2.9764530  2.9179580   6.0178850  4.9054040   6.1001740  4.9655240
 35 H G 2          3.9085180   2.5183220   2.9409000  3.1740190   3.0615170  3.3005550   2.8442670  3.1896530   2.9764530  3.2737340   3.5526300  3.2027160   3.6441770  3.2904780
 36 I A 2          3.7621730   2.0772460   6.8018790 21.5607400   6.8543070 22.8173700  12.8701100 21.8567200  13.9821800 21.9525900   6.0178850 19.2337800   6.1001740 18.4194800
 37 I R 1          5.0245640   2.8063540   4.2481620  4.2481620   4.2579240  4.2579240   3.9824310  3.9824310   3.6441920  3.6441920   2.8230120  2.8230120   2.8526470  2.8526470
 38 I N 1          5.5688820   4.8339650   3.9869500  3.9869500   4.0917690  4.0917690   2.6369580  2.6369580   2.6333790  2.6333790   2.9373930  2.9373930   3.0255930  3.0255930
 39 I D 2          7.3277220   4.9086010   6.8018790  8.7363450   6.8543070  8.9626000  12.8701100 20.9054700  13.9821800 21.4492500   3.5526300  3.7932130   3.6441770  3.8484920
 40 I C 2          3.2427910   2.5248040   2.9409000  2.6703120   3.0615170  2.9566570  12.8701100  5.8763350  13.9821800 16.1579400   3.5526300  3.1619550   3.6441770  3.1800450
 41 I Q 2          4.0604240   2.6796840   6.8018790  4.7707560   6.8543070  4.8369470  12.8701100 19.7811700  13.9821800 19.5399700   6.0178850  5.5168160   6.1001740  5.5904470
 42 I E 2          6.1921990   3.3557440   6.8018790  5.2145700   6.8543070  5.2577300  12.8701100  6.8092770  13.9821800  5.7021480   3.5526300  3.4114770   3.6441770  3.5399870
 43 I G 2          6.3313150   3.5440350   6.8018790 20.7502400   6.8543070 21.5424800  12.8701100 21.5505800  13.9821800 21.9458600   6.0178850 19.8443300   6.1001740 19.0365800
 44 I H 2          2.8022400   3.3758740   4.0622800  3.6101190   4.1421140  3.8821920   3.9570150  3.6810770   3.9996650  3.9405880   2.2044960  2.4427740   2.2830890  2.4807410
 45 L A 2          4.0390100   1.8677490   2.2558470  2.4388230   2.4961110  2.6448490   1.9873510  2.0507000   2.1742740  2.2180980   2.2044960  2.2459300   2.2830890  2.3178410
 46 L R 1          5.4348020   2.5874260   3.2124070  3.2124070   3.1387500  3.1387500   2.1680890  2.1680890   2.4196300  2.4196300   2.6554680  2.6554680   2.7659170  2.7659170
 47 L N 2          6.0206340   3.1358670   4.0622800  3.6813680   4.1421140  3.6126770   2.8442670  3.1422660   2.9764530  3.3332250   2.2044960  2.2337660   2.2830890  2.3730170
 48 L D 2          7.8231880   4.4604160   6.8018790  5.4375820   6.8543070  5.4812450   2.8442670  3.1902910   2.9764530  3.3368350   3.5526300  3.3098840   3.6441770  3.4308640
 49 L C 2          3.3489960   1.6922660   2.2558470  2.3218120   2.4961110  2.5637480   1.9873510  2.2030680   2.1742740  2.2171130   2.7922170  3.0296850   2.8613730  3.0607100
 50 L Q 1          4.4689530   3.4061820   2.3127230  2.3127230   2.3827420  2.3827420   1.4780630  1.4780630   1.6934340  1.6934340   1.9795410  1.9795410   2.0237600  2.0237600
 51 L E 2          6.6468910   3.6795320   4.0622800  3.8026550   4.1421140  4.0020280   3.9570150  3.4704330   3.9996650  3.4565930   2.7922170  3.0528520   2.8613730  3.1097520
 52 L G 2          6.7419180   3.0486760   4.0622800  4.5582040   4.1421140  4.7499390   3.9570150  4.4656610   3.9996650  4.5851360   3.5526300  3.6200690   3.6441770  3.7179270
 53 L H 1          3.1189520   3.8035590   2.6449540  2.6449540   2.6075900  2.6075900   1.8235150  1.8235150   2.0369710  2.0369710   2.2207400  2.2207400   2.2850610  2.2850610
 54 L I 1          0.0249450   1.3442480   1.3309720  1.3309720   1.2101320  1.2101320   0.8984851  0.8984851   1.0239640  1.0239640   1.4049680  1.4049680   1.4645280  1.4645280
 55 K A 2          5.2209090   0.9170233   2.9409000  2.8079080   3.0615170  2.9362260   1.9873510  1.9851060   2.1742740  2.1319580   2.2044960  2.3013500   2.2830890  2.3855060
 56 K R 1          1.3808770   0.3594626   1.0458260  1.0458260   1.1849950  1.1849950   0.9524547  0.9524547   0.7034621  0.7034621   0.3068520  0.3068520   0.3268395  0.3268395
 57 K N 1          2.2438340   2.9173420   2.5145870  2.5145870   2.4292050  2.4292050   2.0818290  2.0818290   1.8106930  1.8106930   2.2036340  2.2036340   2.3676720  2.3676720
 58 K D 2          3.1497360   2.3789010   4.0622800  4.4089390   4.1421140  4.4194990  12.8701100  5.0185950  13.9821800  4.8916640   6.0178850  5.1910070   6.1001740  5.2916200
 59 K C 3          8.0206160   3.5152570   6.8018790 19.3406200   6.8543070 20.5098200  12.8701100 15.6765600  13.9821800 18.5752300   6.0178850  6.8589520   6.1001740  6.6378730
 60 K Q 1          1.3532050   1.3905880   1.9388270  1.9388270   1.8120660  1.8120660   1.5562520  1.5562520   1.2863060  1.2863060   1.6972680  1.6972680   1.8255390  1.8255390
 61 K E 1          2.2859350   2.0741190   3.1292050  3.1292050   2.9834330  2.9834330   2.5905870  2.5905870   2.2920860  2.2920860   2.6567950  2.6567950   2.8105380  2.8105380
 62 K G 2          5.1611280   1.7012440   4.0622800  4.0790080   4.1421140  4.1782420   3.9570150  3.8668030   3.9996650  3.9591560   3.5526300  3.4821540   3.6441770  3.6018540
 63 K H 2          1.5312310   1.6393480   2.9409000  2.6033600   2.4961110  2.6505020   2.8442670  2.4084100   2.1742740  2.3615590   2.7922170  2.6266260   2.8613730  2.7522260
 64 K I 1          5.9838290   4.0233390   4.0416360  4.0416360   3.9940410  3.9940410   3.5389980  3.5389980   3.1586280  3.1586280   3.6392670  3.6392670   3.7794330  3.7794330
 65 K L 2          6.5238240   3.1388890   2.9409000  3.0182700   3.0615170  3.0962150   2.8442670  2.5752480   2.9764530  2.6756510   2.2044960  2.4013170   2.2830890  2.4743280
 66 M A 2          3.5654650   0.9309574   2.2558470  1.9627080   2.4961110  2.1896530   1.9873510  1.6978690   2.1742740  2.0235690   2.2044960  2.3038160   2.2830890  2.3389190
 67 M R 1          3.9753830   2.0604830   2.8442320  2.8442320   3.0904670  3.0904670   2.2536550  2.2536550   2.2044330  2.2044330   2.5247260  2.5247260   2.4688900  2.4688900
 68 M N 2          4.6639690   3.3738870   2.2558470  2.5045140   2.4961110  2.6057410  12.8701100  5.0479270  13.9821800  4.6573640   2.2044960  2.3753850   2.2830890  2.5087650
 69 M D 3          6.2841800   3.4367900   6.8018790 15.9851700   6.8543070  7.8274160   3.9570150  4.0115360   3.9996650  4.1331720   1.3768930  1.5475650   1.4403460  1.6643850
 70 M C 3          3.1295920   0.9766421   0.3895090  0.1888486   0.5503590  0.4494971   1.3185730  1.0458420   1.4767420  1.1903140   0.5681970  0.0077089   0.6556860  0.1104731
 71 M Q 2          3.2520410   1.2067600   0.3895090  0.5352983   0.5503590  0.6707093   0.5995390  0.3632317   0.6703750  0.5611512   1.3768930  1.3893070   1.4403460  1.4202400
 72 M E 2          5.2139880   2.9731720   4.0622800  3.7461980   4.1421140  3.8485810   2.8442670  3.2577250   2.9764530  3.4241290   2.7922170  3.0293520   2.8613730  3.0811470
 73 M G 2          5.6989990   1.9963260   4.0622800  3.9646800   4.1421140  4.1782950   3.9570150  3.5828990   3.9996650  3.8563640   3.5526300  3.1771340   3.6441770  3.2286530
 74 M H 3          2.0319790   1.2439550   1.4083130  1.1407520   1.5396280  1.3838390   1.3185730  1.2350350   1.4767420  1.4118490   0.5681970  0.5265335   0.6556860  0.6171310
 75 M I 1          0.2659620   2.4187340   2.3628640  2.3628640   2.3253410  2.3253410   1.8122100  1.8122100   1.7403540  1.7403540   1.8471440  1.8471440   1.9201430  1.9201430
 76 M L 1          0.3158150   1.4810180   0.8465230  0.8465230   0.8830963  0.8830963   0.3940821  0.3940821   0.7699881  0.7699881   0.8987924  0.8987924   0.8729275  0.8729275
 77 M K 1          4.8600130   3.6891960   2.8064880  2.8064880   2.7900980  2.7900980   2.4055670  2.4055670   2.3565810  2.3565810   2.7829000  2.7829000   2.8557840  2.8557840
 78 F A 2          4.9303830   1.7448310   2.9409000  2.9781220   3.0615170  3.1190440   2.8442670  2.7430340   2.9764530  2.7934510   3.5526300  3.4514610   3.6441770  3.5030190
 79 F R 2          3.9107460   2.6580960   4.0622800  4.6950530   4.1421140  4.6858620   3.9570150  3.9197870   3.9996650  4.0180740   3.5526300  3.7415710   3.6441770  3.8955970
 80 F N 2          6.4976570   4.0587870   2.9409000  3.4249170   4.1421140  3.7382320  12.8701100 17.2712000  13.9821800 17.5615500   3.5526300  4.1087290   3.6441770  4.1327260
 81 F D 2          8.2229400   4.2893580   6.8018790  5.9538370   6.8543070  6.2385230  12.8701100  5.7611580  13.9821800  5.8972710   6.0178850  6.0915290   6.1001740  6.0736220
 82 F C 1          4.1302480   2.8456290   3.1242730  3.1242730   3.2931130  3.2931130   3.3824330  3.3824330   3.6050910  3.6050910   3.2121530  3.2121530   3.1938210  3.1938210
 83 F Q 3          5.0593050   3.0360440   6.8018790  6.4560140   6.8543070  6.5427200   3.9570150  3.8829230   3.9996650  4.0863590   6.0178850  5.2213310   6.1001740  5.3883170
 84 F E 3          7.1863750   3.1829980   4.0622800  4.7023540   4.1421140  4.9239230   2.8442670  2.9725520   2.9764530  3.1380310   2.2044960  2.4397010   2.2830890  2.5444630
 85 F G 2          7.3410150   2.1439960   4.0622800  3.7111080   4.1421140  3.8476870   3.9570150  4.4246980   3.9996650  4.4331740   3.5526300  3.7233850   3.6441770  3.8278060
 86 F H 2          3.6203420   2.3001360   2.2558470  1.9718550   2.4961110  2.2658110   1.3185730  1.4833560   1.4767420  1.6841160   2.2044960  2.0378940   2.2830890  2.0666930
 87 F I 1          1.1476510   3.2389920   2.4229300  2.4229300   2.5803750  2.5803750   1.7836050  1.7836050   2.0901900  2.0901900   2.4635120  2.4635120   2.4608870  2.4608870
 88 F L 1          1.1491400   2.3205830   2.3749680  2.3749680   2.5132390  2.5132390   1.5648830  1.5648830   1.6593540  1.6593540   1.9079520  1.9079520   1.8743740  1.8743740
 89 F K 3          6.9531180   3.7424680   4.0622800  4.0922590   4.1421140  4.3336630   2.8442670  2.6271370   2.9764530  2.8223700   3.5526300  3.4446330   3.6441770  3.5364090
 90 F M 2          1.0107340   2.0946080   1.4083130  1.0864900   1.5396280  1.2372770   1.3185730  1.0705540   1.4767420  1.2985190   2.2044960  2.2822190   2.2830890  2.3201090
 91 P A 1          1.8470570   3.0061290   2.1470940  2.1470940   2.3802180  2.3802180   1.2346300  1.2346300   1.4998790  1.4998790   1.6844430  1.6844430   1.6655530  1.6655530
 92 P R 1          3.2251580   3.3521680   3.2817680  3.2817680   3.3714050  3.3714050   1.9425210  1.9425210   2.2157200  2.2157200   2.4675930  2.4675930   2.5083940  2.5083940
 93 P N 2          0.3658440   1.0937500   4.0622800  3.6531430   4.1421140  3.7521120   3.9570150  4.3468080   3.9996650  4.3805160   6.0178850 16.3937500   6.1001740 15.8538200
 94 P D 2          1.0858560   1.5126910   2.2558470  2.2721760   2.4961110  2.4189820   1.9873510  1.7985920   2.1742740  1.9015470   3.5526300  3.2628370   3.6441770  3.3259180
 95 P C 2          3.3902080   3.6494170   6.8018790  5.1748100   6.8543070  5.3134960   3.9570150  4.3030780   3.9996650  4.4373510   6.0178850  4.8680970   6.1001740  4.8859040
 96 P Q 1          1.0858880   2.4423660   3.0683020  3.0683020   3.2682340  3.2682340   2.0792520  2.0792520   2.2922780  2.2922780   1.8719490  1.8719490   1.8508090  1.8508090
 97 P E 2          1.4045900   1.4581450   2.2558470  2.2181300   2.4961110  2.4079740   1.3185730  1.4706860   1.4767420  1.6646280   2.7922170  2.7806760   2.8613730  2.8326340
 98 P G 2          2.4683910   2.8903600   2.9409000  2.8088610   3.0615170  3.0243650   2.8442670  2.4472260   2.9764530  2.6928050   2.7922170  2.6695470   2.8613730  2.7374880
 99 P H 1          1.7946020   2.7090860   3.2864300  3.2864300   3.4428010  3.4428010   2.1815100  2.1815100   2.2864710  2.2864710   2.3150040  2.3150040   2.3016710  2.3016710
100 P I 2          4.4654240   2.4078080   4.0622800  4.7276900   4.1421140  4.8482710  12.8701100  5.6283540  13.9821800  5.4300400   6.0178850  9.0664930   6.1001740  7.2985870
101 P L 1          4.8597150   3.4860420   3.9138400  3.9138400   3.9614920  3.9614920   2.6224180  2.6224180   2.9120060  2.9120060   2.1833950  2.1833950   2.2363500  2.2363500
102 P K 2          2.4807660   0.6472272   2.2558470  2.5404450   2.4961110  2.6869550   1.9873510  1.9957410   2.1742740  2.1567050   2.7922170  2.5835780   2.8613730  2.6420500
103 P M 2          3.7405880   2.3549130   4.0622800  4.2825390   4.1421140  4.5198420   3.9570150  3.7515480   3.9996650  4.1047110   3.5526300  3.4565870   3.6441770  3.4481540
104 P F 2          5.5298340   2.7640690   4.0622800  4.3036900   4.1421140  4.4493110   2.8442670  3.0940090   2.9764530  3.1817070   3.5526300  3.6003990   3.6441770  3.6654200
105 S A 1          0.9979790   1.0419470   0.6084133  0.6084133   0.7097878  0.7097878   0.1950124  0.1950124   0.2784790  0.2784790   0.4179071  0.4179071   0.4594855  0.4594855
106 S R 1          3.9739210   2.3879550   1.9647650  1.9647650   2.2146500  2.2146500   1.0339920  1.0339920   1.3204640  1.3204640   1.5579520  1.5579520   1.5148370  1.5148370
107 S N 1          1.1253000   1.1889160   1.2402480  1.2402480   1.6818580  1.6818580   0.6076645  0.6076645   0.9806276  0.9806276   0.4329460  0.4329460   0.4172023  0.4172023
108 S D 2          1.3176870   0.4757810   2.2558470  2.0764290   2.4961110  2.5327570   1.9873510  1.7033790   2.1742740  2.1472770   2.2044960  2.2252890   2.2830890  2.2269570
109 S C 1          3.1224750   2.8065640   1.4624950  1.4624950   1.4586200  1.4586200   1.3665010  1.3665010   1.4700420  1.4700420   1.4324400  1.4324400   1.4484060  1.4484060
110 S Q 2          2.0897270   0.1162005   1.4083130  1.3718680   1.5396280  1.5101300   1.3185730  1.1395190   1.4767420  1.3029740   1.3768930  1.3492780   1.4403460  1.4405140
111 S E 2          2.4402800   0.2820083   2.2558470  2.2211760   2.4961110  2.4824800   1.9873510  1.9731770   2.1742740  2.2485870   2.2044960  2.0541320   2.2830890  2.1404260
112 S G 1          1.2696700   1.6244750   1.4664850  1.4664850   1.7158720  1.7158720   1.1431850  1.1431850   1.4921210  1.4921210   0.8994077  0.8994077   0.8762111  0.8762111
113 S H 2          2.6432510   0.7972789   2.2558470  2.0739450   2.4961110  2.4112970   1.9873510  1.8781880   2.1742740  2.2107380   1.3768930  1.6161980   1.4403460  1.6427620
114 S I 1          5.9091810   3.7002440   6.6985300  6.6985300   7.0033130  7.0033130   3.1884870  3.1884870   3.4594940  3.4594940   2.8598770  2.8598770   2.8655720  2.8655720
115 S L 1          6.3396280   2.7515520   4.0069000  4.0069000   4.1030760  4.1030760   2.6258130  2.6258130   2.5203910  2.5203910   2.0166150  2.0166150   2.0082230  2.0082230
116 S K 2          3.4256130   1.4662410   2.2558470  2.2076720   2.4961110  2.5213760   1.9873510  1.9239540   2.1742740  2.1926390   2.2044960  2.2245990   2.2830890  2.2771950
117 S M 2          5.1501770   2.2033780   2.9409000  2.6815460   3.0615170  2.9826690   1.9873510  2.0673670   2.1742740  2.3131090   2.7922170  2.6730310   2.8613730  2.7100030
118 S F 1          6.8793480   3.2193770   3.8066110  3.8066110   3.6656140  3.6656140   2.3901330  2.3901330   2.3274870  2.3274870   2.2094440  2.2094440   2.2703000  2.2703000
119 S P 1          1.2727070   2.0592980   2.1039670  2.1039670   2.1308890  2.1308890   1.0579660  1.0579660   1.0856110  1.0856110   1.1168130  1.1168130   1.1532860  1.1532860
120 T A 1          1.5747160   2.0989200   2.3838890  2.3838890   2.5527670  2.5527670   1.6519060  1.6519060   1.8600200  1.8600200   1.1259370  1.1259370   1.1423890  1.1423890
121 T R 1          3.1659510   2.3728130   2.5090910  2.5090910   2.7517550  2.7517550   2.6299480  2.6299480   2.5378440  2.5378440   2.0993120  2.0993120   2.0856350  2.0856350
122 T N 1          0.3512490   1.7950180   2.0963240  2.0963240   2.0469260  2.0469260   1.6903200  1.6903200   1.4751090  1.4751090   1.5560870  1.5560870   1.6716910  1.6716910
123 T D 2          1.0875580   1.0659060   2.9409000  3.2128080   3.0615170  3.2793630   3.9570150  3.7324470   3.9996650  3.6804130   2.2044960  2.3475900   2.2830890  2.4404640
124 T C 2          2.7978920   2.4581830   0.3895090  0.5786999   0.5503590  0.7539673   1.3185730  1.2399630   1.4767420  1.3509520   1.3768930  1.2113730   1.4403460  1.2768930
125 T Q 2          1.2345470   0.0002991   1.4083130  1.4669150   1.5396280  1.6153360   1.3185730  1.5062070   1.4767420  1.6642980   1.3768930  1.4104720   1.4403460  1.4658750
126 T E 2          1.7653000   0.6500317   2.9409000  2.6860420   3.0615170  2.8154310   1.9873510  2.1100540   2.1742740  2.2522480   2.7922170  2.5256110   2.8613730  2.6063240
127 T G 2          2.2292840   2.7013470   6.8018790  6.4705540   6.8543070  5.9559410  12.8701100  5.4978760  13.9821800  5.1557110   3.5526300  3.5782250   3.6441770  3.7158420
128 T H 2          1.6485850   0.7489163   2.2558470  2.1923420   2.4961110  2.2882450   1.9873510  2.0986330   2.1742740  2.1501390   1.3768930  1.6199690   1.4403460  1.6865250
129 T I 1          3.9761990   2.7449870   2.9305880  2.9305880   2.9201510  2.9201510   2.0846140  2.0846140   1.8860160  1.8860160   1.4967520  1.4967520   1.6144300  1.6144300
130 T L 2          4.3360410   1.8867400   2.9409000  2.9310930   3.0615170  2.9785560   2.8442670  2.6630150   2.9764530  2.8681310   2.7922170  2.6511690   2.8613730  2.7329290
131 T K 1          2.8725160   1.9330490   2.6386470  2.6386470   2.6479430  2.6479430   2.3335370  2.3335370   2.2405760  2.2405760   2.4458720  2.4458720   2.5434970  2.5434970
132 T M 1          3.4134180   2.1311530   1.9750330  1.9750330   2.0813580  2.0813580   1.8906620  1.8906620   1.9961640  1.9961640   1.6172300  1.6172300   1.6725780  1.6725780
133 T F 2          4.9973050   2.9493550   2.9409000  3.0903380   3.0615170  3.2376350   2.8442670  2.9585810   2.9764530  3.0422590   3.5526300  3.1682650   3.6441770  3.2249790
134 T P 1          0.3577440   2.5129940   3.2129320  3.2129320   3.3979300  3.3979300   2.2537940  2.2537940   2.4812650  2.4812650   2.3577140  2.3577140   2.3458780  2.3458780
135 T S 1          1.0564300   1.7986660   0.1785164  0.1785164   0.3622468  0.3622468   0.0140299  0.0140299   0.1407141  0.1407141   0.3540906  0.3540906   0.3730148  0.3730148
136 W A 2          5.7230170   2.2515120   2.9409000  2.8123780   3.0615170  3.0938890   3.9570150  3.8674520   3.9996650  4.2741630   3.5526300  3.4787500   3.6441770  3.4839880
137 W R 1          3.4664740   3.1911270   2.6729580  2.6729580   2.6949920  2.6949920   1.4838820  1.4838820   1.8118640  1.8118640   1.8187170  1.8187170   1.8019880  1.8019880
138 W N 3          5.9424380   2.8775140   4.0622800  4.5227460   4.1421140  4.7362790  12.8701100 10.0703100  13.9821800  7.5274100   6.0178850  6.0947810   6.1001740  6.4391940
139 W D 3          7.2609920   2.2042380   6.8018790  5.1309860   6.8543070  5.3351040   2.8442670  3.2779960   3.9996650  3.4139250   3.5526300  3.2446990   3.6441770  3.3696340
140 W C 1          5.4295960   4.2591060   3.4957990  3.4957990   3.4888520  3.4888520   2.7260100  2.7260100   2.9883370  2.9883370   2.9397810  2.9397810   2.9264010  2.9264010
141 W Q 2          4.7342510   2.4247800   4.0622800  3.9949480   4.1421140  4.1021510   3.9570150  3.8376690   3.9996650  4.0285080   3.5526300  3.6149210   3.6441770  3.6672760
142 W E 2          6.4072470   2.6812690   4.0622800  4.8690920   4.1421140  4.9692480   3.9570150  3.9207090   3.9996650  4.0804850   3.5526300  3.5105700   3.6441770  3.5754360
143 W G 1          7.2840300   3.2407290   3.3215760  3.3215760   3.4354070  3.4354070   2.7763690  2.7763690   3.0865590  3.0865590   2.4385480  2.4385480   2.4142120  2.4142120
144 W H 3          3.5823080   0.8829869   2.2558470  2.1910970   2.4961110  2.4090380   2.8442670  2.9982960   2.9764530  3.1705920   2.7922170  2.9949140   2.8613730  3.1128420
145 W I 3          3.0202850   1.8605250   2.9409000  3.0686630   3.0615170  3.2975960   1.9873510  2.4033570   2.1742740  2.4670420   1.3768930  1.5831440   1.4403460  1.6864760
146 W L 1          3.1315320   2.0825040   2.7788900  2.7788900   3.1419970  3.1419970   2.1168140  2.1168140   2.1695450  2.1695450   2.3248690  2.3248690   2.2086510  2.2086510
147 W K 2          6.1778310   3.6024220   6.8018790  5.4591880   6.8543070  5.5229010   3.9570150  4.5350660   3.9996650  4.6795040   6.0178850  5.1214640   6.1001740  5.1076470
148 W M 2          2.5394650   2.3499370   1.4083130  1.4164560   1.5396280  1.5043640   1.3185730  1.5967350   1.4767420  1.7528850   2.7922170  2.5728220   2.8613730  2.6109690
149 W F 2          1.7691400   0.8018702   1.4083130  1.2724860   1.5396280  1.4091690   1.3185730  1.1533450   1.4767420  1.3621470   2.2044960  2.0219820   2.2830890  2.0698920
150 W P 2          5.4927940   3.0642380   4.0622800  3.7532420   4.1421140  4.0400520   2.8442670  3.0912060   3.9996650  3.4941260   3.5526300  3.8828600   3.6441770  3.8883140
151 W S 1          6.5654210   3.8373220   3.7148190  3.7148190   3.7078960  3.7078960   2.2884890  2.2884890   2.4884980  2.4884980   3.2333710  3.2333710   3.2292190  3.2292190
152 W T 2          5.0262970   3.4048450   2.9409000  2.6291460   3.0615170  2.9207970   3.9570150  3.4505650   3.9996650  3.8538900   2.7922170  3.0642990   2.8613730  3.0724730
153 Y A 2          4.5557520   1.4398040   2.9409000  3.0125660   3.0615170  3.1314310   2.8442670  2.6181350   2.9764530  2.6615160   2.7922170  2.8822430   2.8613730  2.9492470
154 Y R 2          1.8252380   1.8559360   2.9409000  3.2225510   3.0615170  3.1914140   2.8442670  2.5134100   2.9764530  2.6267550   2.7922170  2.8458940   2.8613730  2.9892320
155 Y N 1          4.3718890   3.9437190   3.0718480  3.0718480   3.1906770  3.1906770   2.1852440  2.1852440   2.1406420  2.1406420   2.8838480  2.8838480   2.9443000  2.9443000
156 Y D 1          5.6245690   4.0594310   5.1851950  5.1851950   5.3076750  5.3076750   3.9498160  3.9498160   3.8546700  3.8546700   3.5055940  3.5055940   3.5764570  3.5764570
157 Y C 1          4.5848290   3.1001440   3.8185020  3.8185020   3.9550770  3.9550770   3.7207650  3.7207650   3.9625130  3.9625130   2.5682740  2.5682740   2.5690700  2.5690700
158 Y Q 2          3.2337220   2.7617580   4.0622800  3.8100320   4.1421140  3.8765710   3.9570150  4.3112920   3.9996650  4.2878480   3.5526300  3.7467220   3.6441770  3.8677690
159 Y E 2          4.7957570   2.9913000   4.0622800  4.1578440   4.1421140  4.2213820   3.9570150  3.7531360   3.9996650  3.6830570   6.0178850  5.2269070   6.1001740  5.3567870
160 Y G 2          5.9349620   2.7805610   6.8018790  5.2366240   6.8543070  5.3418660   3.9570150  4.3089090   3.9996650  4.3449440   6.0178850  4.7083820   6.1001740  4.8167730
161 Y H 1          2.1382890   1.7743850   1.5599190  1.5599190   1.6854010  1.6854010   1.2603380  1.2603380   1.2198660  1.2198660   1.1782960  1.1782960   1.2444700  1.2444700
162 Y I 2          2.0783140   3.3432440   2.2558470  2.1078800   2.4961110  2.3842750   1.3185730  1.3072300   1.4767420  1.5415440   1.3768930  1.1868830   1.4403460  1.2406400
163 Y L 2          2.2021250   2.6919660   2.9409000  2.8367810   3.0615170  3.0802030   1.9873510  2.1812420   2.1742740  2.2189130   2.7922170  2.6799930   2.8613730  2.6991660
164 Y K 2          4.4515560   3.5644200   4.0622800  3.6453450   4.1421140  3.7251890   3.9570150  4.5935150   3.9996650  4.5898990   3.5526300  3.9050350   3.6441770  4.0335270
165 Y M 3          1.5204170   1.9886750   0.3895090  0.4413506   0.5503590  0.7097130   0.5995390  0.7114365   0.6703750  0.8734030   0.5681970  0.7229056   0.6556860  0.8153567
166 Y F 1          0.8143810   1.9029970   0.6496664  0.6496664   0.8325177  0.8325177   0.0483001  0.0483001   0.3008721  0.3008721   0.6750085  0.6750085   0.6524138  0.6524138
167 Y P 2          4.1427880   2.3018580   4.0622800  4.2858420   4.1421140  4.4092020   2.8442670  2.8002820   2.9764530  2.8784470   3.5526300  3.7810490   3.6441770  3.8320830
168 Y S 1          5.0719200   2.7999670   3.7054710  3.7054710   3.6357860  3.6357860   2.1651240  2.1651240   2.1893830  2.1893830   2.6732900  2.6732900   2.7229170  2.7229170
169 Y T 2          3.6000310   2.1728680   2.2558470  2.4211890   2.4961110  2.5518700   1.9873510  2.1303030   2.1742740  2.1997250   2.2044960  2.1101750   2.2830890  2.1772840
170 Y W 2          1.2743660   0.8974138   1.4083130  1.7740660   1.5396280  1.8787780   1.3185730  1.3553860   1.4767420  1.5812580   2.2044960  2.2861000   2.2830890  2.3479290
171 V A 1          2.4518360   1.9328660   1.3854520  1.3854520   1.4085430  1.4085430   0.9088872  0.9088872   1.1037280  1.1037280   1.0042730  1.0042730   1.0275560  1.0275560
172 V R 2          5.2881470   2.1684070   2.9409000  3.3465110   4.1421140  3.6466040   2.8442670  2.7711800   2.9764530  2.8568500   2.7922170  2.7029260   2.8613730  2.7601110
173 V N 2          3.8633790   3.3874910   4.0622800  4.6126420   4.1421140  4.7015800   3.9570150  3.5882030   3.9996650  3.6177510   3.5526300  3.4300910   3.6441770  3.5187160
174 V D 1          5.5111350   5.3465150   5.8326770  5.8326770   5.8094580  5.8094580   3.9157550  3.9157550   4.0076900  4.0076900   2.9616160  2.9616160   2.9832680  2.9832680
175 V C 2          2.1986760   0.0230359   0.3895090  0.4762978   0.5503590  0.6131353   0.5995390  0.6823686   0.6703750  0.6852384   0.5681970  0.6564307   0.6556860  0.7495105
176 V Q 2          3.0715290   3.1119000   2.2558470  2.3779690   2.4961110  2.5946200   1.9873510  2.2116790   2.1742740  2.3879890   2.2044960  2.1852400   2.2830890  2.2422180
177 V E 1          4.4459380   3.9905220   3.0491230  3.0491230   3.0994850  3.0994850   1.9706670  1.9706670   2.1300160  2.1300160   2.3890650  2.3890650   2.4052590  2.4052590
178 V G 1          4.7569430   3.8892770   5.5080470  5.5080470   5.4851020  5.4851020   3.7921080  3.7921080   3.9446380  3.9446380   2.7478800  2.7478800   2.7758040  2.7758040
179 V H 2          2.7833690   3.4222100   2.9409000  3.0296330   3.0615170  3.1962000   3.9570150  3.3604910   3.9996650  3.4570960   2.7922170  2.7985830   2.8613730  2.8613940
180 V I 1          0.9847590   0.7065161   1.0877440  1.0877440   1.0931570  1.0931570   0.5692467  0.5692467   0.6553399  0.6553399   0.3977001  0.3977001   0.4508527  0.4508527
181 V L 1          1.0617860   2.3731150   2.2897260  2.2897260   2.3811720  2.3811720   1.5058630  1.5058630   1.7293690  1.7293690   1.7668410  1.7668410   1.7914140  1.7914140
182 V K 2          6.0227290   2.5979160   2.9409000  3.3360990   3.0615170  3.4901660   2.8442670  2.9789160   2.9764530  3.1105260   3.5526300  3.2707820   3.6441770  3.3581560
183 V M 1          1.1570360   2.1356660   2.8549550  2.8549550   2.9643320  2.9643320   2.0648360  2.0648360   2.4504390  2.4504390   1.6142290  1.6142290   1.6067910  1.6067910
184 V F 1          2.1276700   2.4413120   3.3267190  3.3267190   3.3493290  3.3493290   2.5394500  2.5394500   2.6154740  2.6154740   2.8347430  2.8347430   2.8611500  2.8611500
185 V P 2          2.8625380   2.4886430   2.9409000  2.6770350   3.0615170  2.8707520   1.9873510  2.2299460   2.1742740  2.4471840   2.7922170  3.0656040   2.8613730  3.1234050
186 V S 2          4.2755060   1.9006670   6.8018790 21.2344200   6.8543070 22.1275400  12.8701100 19.1894500  13.9821800 19.8239100   2.2044960  2.2039300   2.2830890  2.2757570
187 V T 2          2.4710990   0.4701558   1.4083130  1.3931030   1.5396280  1.5298200   1.3185730  1.3110730   1.4767420  1.4779070   1.3768930  1.2755120   1.4403460  1.3666090
188 V W 2          3.7940730   1.4864890   2.9409000  2.8588090   3.0615170  3.1095620   1.9873510  1.8508110   2.1742740  2.1265070   1.3768930  1.5932370   1.4403460  1.6322630
189 V Y 2          2.7927750   2.0647190   2.2558470  2.2434360   2.4961110  2.3882790   1.9873510  1.8115610   2.1742740  1.8370140   2.2044960  2.1177670   2.2830890  2.1992410
#
#			codon frequencies * 100.000000
#
 0 ttt F          1.99800200  2.14139358  2.11509788 2.11509788  2.71995237 2.71995237  1.92159519 1.92159519  1.09298566 1.09298566  1.99800200 1.99800200  1.80037678 1.80037678
 1 ttc F          1.99800200  2.13489360  2.11509788 2.11509788  1.51024340 1.51024340  1.92159519 1.92159519  2.75020473 2.75020473  1.99800200 1.99800200  2.19562721 2.19562721
 2 tta L          1.51515152  1.61949514  1.65134835 1.65134835  1.68744240 1.68744240  1.43681681 1.43681681  0.34189398 0.34189398  1.51515152 1.51515152  1.31918869 1.31918869
 3 ttg L          1.51515152  1.57169528  1.65134835 1.65134835  3.51680110 3.51680110  1.43681681 1.43681681  1.46440760 1.46440760  1.51515152 1.51515152  1.22720695 1.22720695
 4 tct S          1.14885115  1.17979646  1.01994898 1.01994898  0.78473201 0.78473201  1.15863178 1.15863178  0.32804987 0.32804987  1.14885115 1.14885115  1.13954908 1.13954908
 5 tcc S          1.14885115  1.07609677  1.01994898 1.01994898  0.43571952 0.43571952  1.15863178 1.15863178  0.82544936 0.82544936  1.14885115 1.14885115  1.38972297 1.38972297
 6 tca S          1.14885115  1.03659689  1.01994898 1.01994898  0.63030046 0.63030046  1.15863178 1.15863178  0.43724417 0.43724417  1.14885115 1.14885115  1.18318963 1.18318963
 7 tcg S          1.14885115  0.87209738  1.01994898 1.01994898  1.31361008 1.31361008  1.15863178 1.15863178  1.87281357 1.87281357  1.14885115 1.14885115  1.10069056 1.10069056
 8 tat Y          1.59840160  1.72369483  1.70774829 1.70774829  2.19611303 2.19611303  1.76371018 1.76371018  1.00318211 1.00318211  1.59840160 1.59840160  1.44030143 1.44030143
 9 tac Y          1.59840160  1.66969499  1.70774829 1.70774829  1.21938356 1.21938356  1.76371018 1.76371018  2.52423824 2.52423824  1.59840160 1.59840160  1.75650177 1.75650177
10 taa *          0.00000000  0.00000000  0.00000000 0.00000000  0.00000000 0.00000000  0.00000000 0.00000000  0.00000000 0.00000000  0.00000000 0.00000000  0.00000000 0.00000000
11 tag *          0.00000000  0.00000000  0.00000000 0.00000000  0.00000000 0.00000000  0.00000000 0.00000000  0.00000000 0.00000000  0.00000000 0.00000000  0.00000000 0.00000000
12 tgt C          0.99900100  0.64409807  0.64684935 0.64684935  0.83182885 0.83182885  0.96539010 0.96539010  0.54910500 0.54910500  0.99900100 0.99900100  0.90018839 0.90018839
13 tgc C          0.99900100  0.74149778  0.64684935 0.64684935  0.46186986 0.46186986  0.96539010 0.96539010  1.38167519 1.38167519  0.99900100 0.99900100  1.09781361 1.09781361
14 tga *          0.00000000  0.00000000  0.00000000 0.00000000  0.00000000 0.00000000  0.00000000 0.00000000  0.00000000 0.00000000  0.00000000 0.00000000  0.00000000 0.00000000
15 tgg W          1.39860140  1.27439618  1.20659879 1.20659879  1.20659879 1.20659879  1.43859014 1.43859014  1.43859014 1.43859014  1.39860140 1.39860140  1.39860140 1.39860140
16 ctt L          1.51515152  1.51669545  1.65134835 1.65134835  1.16650968 1.16650968  1.43681681 1.43681681  0.64544295 0.64544295  1.51515152 1.51515152  1.54946154 1.54946154
17 ctc L          1.51515152  1.67979496  1.65134835 1.65134835  0.64770015 0.64770015  1.43681681 1.43681681  1.62408375 1.62408375  1.51515152 1.51515152  1.88962664 1.88962664
18 cta L          1.51515152  0.73589779  1.65134835 1.65134835  0.93694609 0.93694609  1.43681681 1.43681681  0.86028433 0.86028433  1.51515152 1.51515152  1.60880023 1.60880023
19 ctg L          1.51515152  2.84969145  1.65134835 1.65134835  1.95269068 1.95269068  1.43681681 1.43681681  3.68478825 3.68478825  1.51515152 1.51515152  1.49662504 1.49662504
20 cct P          1.27372627  1.04249687  1.10099890 1.10099890  1.09214946 1.09214946  1.14407761 1.14407761  0.43344402 0.43344402  1.27372627 1.27372627  1.20625614 1.20625614
21 ccc P          1.27372627  1.04079688  1.10099890 1.10099890  0.60641191 0.60641191  1.14407761 1.14407761  1.09064541 1.09064541  1.27372627 1.27372627  1.47107473 1.47107473
22 cca P          1.27372627  1.11649665  1.10099890 1.10099890  0.87721961 0.87721961  1.14407761 1.14407761  0.57771969 0.57771969  1.27372627 1.27372627  1.25245132 1.25245132
23 ccg P          1.27372627  1.21989634  1.10099890 1.10099890  1.82821463 1.82821463  1.14407761 1.14407761  2.47450133 2.47450133  1.27372627 1.27372627  1.16512291 1.16512291
24 cat H          1.14885115  1.06709680  1.11774888 1.11774888  1.43739150 1.43739150  1.22156512 1.22156512  0.69481500 0.69481500  1.14885115 1.14885115  1.03521665 1.03521665
25 cac H          1.14885115  1.10399669  1.11774888 1.11774888  0.79810626 0.79810626  1.22156512 1.22156512  1.74831525 1.74831525  1.14885115 1.14885115  1.26248565 1.26248565
26 caa Q          2.04795205  1.71679485  2.03834796 2.03834796  1.32184237 1.32184237  1.83640518 1.83640518  0.69518388 0.69518388  2.04795205 2.04795205  2.12192884 2.12192884
27 cag Q          2.04795205  2.07299378  2.03834796 2.03834796  2.75485356 2.75485356  1.83640518 1.83640518  2.97762648 2.97762648  2.04795205 2.04795205  1.97397525 1.97397525
28 cgt R          0.84915085  0.84909745  0.93234907 0.93234907  0.73453674 0.73453674  0.73286674 0.73286674  0.30775294 0.30775294  0.84915085 0.84915085  0.85916336 0.85916336
29 cgc R          0.84915085  1.46039562  0.93234907 0.93234907  0.40784878 0.40784878  0.73286674 0.73286674  0.77437758 0.77437758  0.84915085 0.84915085  1.04778203 1.04778203
30 cga R          0.84915085  0.48089856  0.93234907 0.93234907  0.58998338 0.58998338  0.73286674 0.73286674  0.41019122 0.41019122  0.84915085 0.84915085  0.89206616 0.89206616
31 cgg R          0.84915085  0.81579755  0.93234907 0.93234907  1.22958520 1.22958520  0.73286674 0.73286674  1.75693982 1.75693982  0.84915085 0.84915085  0.82986596 0.82986596
32 att I          1.76490176  2.47589257  2.07189793 2.07189793  2.63549838 2.63549838  1.61553349 1.61553349  0.99948657 0.99948657  1.76490176 1.76490176  1.62522258 1.62522258
33 atc I          1.76490176  2.37619287  2.07189793 2.07189793  1.46335064 1.46335064  1.61553349 1.61553349  2.51493941 2.51493941  1.76490176 1.76490176  1.98202007 1.98202007
34 ata I          1.76490176  1.28139616  2.07189793 2.07189793  2.11684476 2.11684476  1.61553349 1.61553349  1.33217450 1.33217450  1.76490176 1.76490176  1.68746264 1.68746264
35 atg M          2.39760240  2.11799365  2.29509770 2.29509770  2.29509770 2.29509770  1.95027020 1.95027020  1.95027020 1.95027020  2.39760240 2.39760240  2.39760240 2.39760240
36 act T          1.47352647  1.26559620  1.33217367 1.33217367  1.32146612 1.32146612  1.52531765 1.52531765  0.57788021 0.57788021  1.47352647 1.47352647  1.39547279 1.39547279
37 acc T          1.47352647  1.78819464  1.33217367 1.33217367  0.73373913 0.73373913  1.52531765 1.52531765  1.45408028 1.45408028  1.47352647 1.47352647  1.70183156 1.70183156
38 aca T          1.47352647  1.31199606  1.33217367 1.33217367  1.06140784 1.06140784  1.52531765 1.52531765  0.77023275 0.77023275  1.47352647 1.47352647  1.44891427 1.44891427
39 acg T          1.47352647  1.06819680  1.33217367 1.33217367  2.21208158 2.21208158  1.52531765 1.52531765  3.29907737 3.29907737  1.47352647 1.47352647  1.34788729 1.34788729
40 aat N          2.14785215  2.22759332  2.09884790 2.09884790  2.69905538 2.69905538  1.95447020 1.95447020  1.11168466 1.11168466  2.14785215 2.14785215  1.93540504 1.93540504
41 aac N          2.14785215  2.03209390  2.09884790 2.09884790  1.49864042 1.49864042  1.95447020 1.95447020  2.79725573 2.79725573  2.14785215 2.14785215  2.36029925 2.36029925
42 aaa K          2.94705295  3.10899067  3.22999677 3.22999677  2.09461125 2.09461125  3.10143031 3.10143031  1.17406790 1.17406790  2.94705295 2.94705295  3.05350736 3.05350736
43 aag K          2.94705295  2.66989199  3.22999677 3.22999677  4.36538229 4.36538229  3.10143031 3.10143031  5.02879272 5.02879272  2.94705295 2.94705295  2.84059854 2.84059854
44 agt S          1.14885115  1.03099691  1.01994898 1.01994898  1.90023399 1.90023399  1.15863178 1.15863178  0.99203762 0.99203762  1.14885115 1.14885115  0.93711169 0.93711169
45 agc S          1.14885115  1.37009589  1.01994898 1.01994898  1.05509783 1.05509783  1.15863178 1.15863178  2.49619611 2.49619611  1.14885115 1.14885115  1.14284296 1.14284296
46 aga R          0.84915085  0.97459708  0.93234907 0.93234907  0.85345453 0.85345453  0.73286674 0.73286674  0.21728010 0.21728010  0.84915085 0.84915085  0.75949196 0.75949196
47 agg R          0.84915085  0.67879796  0.93234907 0.93234907  1.77868579 1.77868579  0.73286674 0.73286674  0.93065878 0.93065878  0.84915085 0.84915085  0.70653563 0.70653563
48 gtt V          1.64835165  1.90199429  1.72867327 1.72867327  1.71477880 1.71477880  1.77239018 1.77239018  0.67148585 0.67148585  1.64835165 1.64835165  1.56103735 1.56103735
49 gtc V          1.64835165  1.84189447  1.72867327 1.72867327  0.95212453 0.95212453  1.77239018 1.77239018  1.68961371 1.68961371  1.64835165 1.64835165  1.90374377 1.90374377
50 gta V          1.64835165  1.09209672  1.72867327 1.72867327  1.37731844 1.37731844  1.77239018 1.77239018  0.89499584 0.89499584  1.64835165 1.64835165  1.62081935 1.62081935
51 gtg V          1.64835165  2.26259321  1.72867327 1.72867327  2.87047132 2.87047132  1.77239018 1.77239018  3.83346532 3.83346532  1.64835165 1.64835165  1.50780612 1.50780612
52 gct A          1.92307692  1.89069433  1.97664802 1.97664802  1.96076042 1.96076042  2.16569772 2.16569772  0.82049392 0.82049392  1.92307692 1.92307692  1.82121025 1.82121025
53 gcc A          1.92307692  2.68169195  1.97664802 1.97664802  1.08870490 1.08870490  2.16569772 2.16569772  2.06455249 2.06455249  1.92307692 1.92307692  2.22103440 2.22103440
54 gca A          1.92307692  1.65159505  1.97664802 1.97664802  1.57489204 1.57489204  2.16569772 2.16569772  1.09360257 1.09360257  1.92307692 1.92307692  1.89095591 1.89095591
55 gcg A          1.92307692  1.82879451  1.97664802 1.97664802  3.28223473 3.28223473  2.16569772 2.16569772  4.68414189 4.68414189  1.92307692 1.92307692  1.75910714 1.75910714
56 gat D          2.59740260  2.85899142  2.65259735 2.65259735  3.41116054 3.41116054  2.85225529 2.85225529  1.62233655 1.62233655  2.59740260 2.59740260  2.34048982 2.34048982
57 gac D          2.59740260  2.52849241  2.65259735 2.65259735  1.89403415 1.89403415  2.85225529 2.85225529  4.08217402 4.08217402  2.59740260 2.59740260  2.85431538 2.85431538
58 gaa E          3.09690310  3.45268964  3.57929642 3.57929642  2.32112757 2.32112757  2.90294529 2.90294529  1.09893002 1.09893002  3.09690310 3.09690310  3.20877044 3.20877044
59 gag E          3.09690310  3.06059082  3.57929642 3.57929642  4.83746527 4.83746527  2.90294529 2.90294529  4.70696056 4.70696056  3.09690310 3.09690310  2.98503575 2.98503575
60 ggt G          1.84815185  1.68829494  1.43342357 1.43342357  1.42190221 1.42190221  2.08129521 2.08129521  0.78851728 0.78851728  1.84815185 1.84815185  1.75025400 1.75025400
61 ggc G          1.84815185  2.36589290  1.43342357 1.43342357  0.78950589 0.78950589  2.08129521 2.08129521  1.98409185 1.98409185  1.84815185 1.84815185  2.13450059 2.13450059
62 gga G          1.84815185  1.63859508  1.43342357 1.43342357  1.14207858 1.14207858  2.08129521 2.08129521  1.05098221 1.05098221  1.84815185 1.84815185  1.81728230 1.81728230
63 ggg G          1.84815185  1.02229693  1.43342357 1.43342357  2.38020758 2.38020758  2.08129521 2.08129521  4.50158949 4.50158949  1.84815185 1.84815185  1.69057049 1.69057049
# end
